# Supplementary material for: Baculovirus Variant Detection from Transient CRISPR-Cas9-Mediated Disruption of gp64 at Different Gene Locations
Source: Int J Mol Sci. 2025 Jun 17;26(12):5805. doi: 10.3390/ijms26125805 (PMC12193402; doi:10.3390/ijms26125805)
Supplement: Supplementary file 1 [file ijms-26-05805-s001.zip]

Archive with 1 entries (1 files):
- ijms-3656758-supplementary.pdf
